# Supplementary material for: The population genomic legacy of the second plague pandemic
Source: Curr Biol. 2022 Nov 7;32(21):4743–4751.e6. doi: 10.1016/j.cub.2022.09.023 (PMC9671091; doi:10.1016/j.cub.2022.09.023)
Supplement: Data S1. Sequencing information, contamination estimates, isotope analysis and census population sizes, related to STAR Methods and Figure 1 — (A) Library preparation and sequencing information, and per-library sequencing yield/summary statistics, (B) sex chromosome based contamination analysis, (C) mitochondria based contamination analysis, (D) strontium and oxygen isotope analysis, and (E) census population size of Trondheim from 1769 to 2011. [file mmc2.xlsx]

## Sheet: A. Full sequencing details
Sample ID	Sample type	Extraction method	Library number	Sequencing method	Index_seq	Sequencing location	Sequencing Target	Total number of reads retained after trimming	No. of sequencing runs	Mapped reads (before PCR duplicate filtering)	Endogenous %	PCR duplicates %	Mapped reads (after PCR duplicate filtering)	Average read length (after PCR duplicate filtering)
SK152	tooth1_root	b.1	1	HS 100SR & 150PE	GAGATA	cph	exCap	40266031	9	9904327	24.9589	16.45	7856814	88.6289
SK152	tooth1_root	b.1	2	HS 150PE	CGCTAT	cph	shot	73918930	20	19656267	26.5762	7.21	18156693	68.2587
SK152	tooth1_root	b.1	2	HS 150PE	CGATGA	cph	shot	124108109	32	33043368	26.613	7.7	30460146	67.3338
SK152	tooth2_dentine	b.3	1	HS 80SR	GAGATA	cph	shot	221341270	58	47681402	21.5432	0.79	47295499	53.4115
SK152	tooth2_dentine	b.3	1	HS 80SR	CTCTAG	cph	shot	193256522	51	41545314	21.4972	0.77	41218457	53.4228
SK152	tooth2_pulp	b.2	1	HS 80SR	TGTGAC	cph	shot	59253843	16	14093004	23.7802	1.37	13893810	52.4037
SK152	tooth2_pulp	b.2	1	HS 80SR	GCAACG	cph	shot	59062826	16	14222084	24.0746	1.36	14022729	52.1469
SK152	femur	b.3	1	HS 80SR	CGCTAT	cph	shot	31773094	9	6138217	19.3143	0.66	6093167	51.838
SK152	femur	b.3	1	HS 80SR	TCTCGC	cph	shot	40654493	11	7790553	19.1602	0.88	7719401	51.5829
SK152	mixed calculus	b.3	1	HS 80SR	TGATGC	cph	shot	41971120	12	347937	0.828833	2.75	338333	38.0044
SK152	mixed calculus	b.3	1	HS 80SR	ACGCAT	cph	shot	38442129	11	345716	0.899091	2.55	336870	39.4321
SK152	tooth2_dentine	b.3	2	HS 80SR	ACAGAG	cph	shot	35202106	10	4185371	11.8877	0.41	4167028	68.7911
SK152	tooth2_dentine	b.3	2	HS 80SR	GTCGTC	cph	shot	71949443	19	8543934	11.8749	0.38	8510735	68.7495
SK152	tooth2_dentine	b.3	3	HS 80SR	CTCTAG	cph	shot	171442921	44	37021790	21.5941	0.78	36733047	53.0723
SK152	tooth2_dentine	b.3	3	HS 80SR	CTGACA	cph	shot	5163740	2	1127411	21.8305	2.45	1094768	39.8525
SK152	tooth2_dentine	b.3	3	HS 80SR	TGATGC	cph	shot	47965501	13	6726435	14.0187	0.79	6669952	59.8944
SK152	tooth2_dentine	b.3	3	HS 80SR	GAGATA	cph	shot	1647065	1	382099	23.199	4.43	365190	39.7253
SK223	tooth root	b.3	2	HS 150PE	CGTAGT	decode	shot	191673241	7	84444792	44.0426	2.14	82476379	82.4198
SK223	tooth root	b.3	2	HS 150PE	CGTAGT	cph	shot	4043508	2	1944627	48.093	0.42	4332765	76.8713
SK223	tooth root	b.3	1	HS 150PE	GTGTAT	cph & decode	shot	333836414	6	138092792	41.3648	7.91	1936564	60.6642
SK223	tooth root	b.3	1	HS 100SR & 150PE	GTGTAT	cph & decode	shot	34308696	6	18692624	54.5007	1.27	18278290	54.8714
SK271	tooth root	b.3	2	HS 100SR	GTCGTC	cph & decode	shot	283118346	5	237573343	83.8448	2.45	152361269	90.8709
SK271	tooth root	b.3	2	HS 150PE	GTCGTC	cph	shot	7817284	3	6935111	88.68	0.4	25236087	85.824
SK271	tooth root	b.3	1	HS 150PE	TCTCGC	cph & decode	shot	153329847	4	119539876	77.8575	3.04	7804648	59.4828
SK271	tooth root	b.3	1	HS 150PE	TCTCGC	cph	shot	13499561	4	11940926	88.4753	0.76	39290707	56.3867
SK312	tooth root	b.3	2	HS 150PE	ACTGCG	decode	WGCap	208134980	10	180690454	80.6534	36.34	318268	104.426
SK312	tooth root	b.3	2	HS 150PE	ACTGCG	cph	shot	6268954	2	1821768	29.0605	0.31	1088480	74.9765
SK312	tooth root	b.3	1	HS 150PE	CGATGA	decode	WGCap	201297851	10	79854604	36.527	10.51	508699	70.438
SK312	tooth root	b.3	1	HS 100SR	CGATGA	cph	shot	35096332	6	4354335	12.4075	0.28	1507203	44.622
SK328	tooth root	b.3	2	HS 150PE	TACGAG	cph & decode	shot	245851702	5	180171741	73.2258	2.42	2602446	72.7908
SK328	tooth root	b.3	2	HS 150PE	TACGAG	cph	shot	10003905	4	7840626	78.4015	0.34	23730857	71.8213
SK328	tooth root	b.3	1	HS 100SR	TGCATA	decode	shot	321911107	5	224868344	69.8362	5.36	8364530	54.8282
SK328	tooth root	b.3	1	HS 150PE	TGCATA	cph	shot	46375362	7	40020765	86.2981	1.03	4980706	50.8917
SK332	tooth root	b.3	2	HS 150PE	CAGCAC	cph & decode	shot	248078561	7	156636390	64.484	1.91	3796797	88.1629
SK332	tooth root	b.3	1	HS 150PE	AGCATG	cph & decode	shot	225902315	5	122818201	54.3768	5.02	786334	58.8784
SK332	tooth root	b.3	1	HS 100SR	AGCATG	cph	shot	36248166	6	25703637	70.9127	1.08	1289296	53.8916
SK333	tooth root	b.3	2	HS 150SR	GAGTAG	decode	WGCap	186957515	10	8233042	4.0447	5.19	11093549	78.2956
SK333	tooth root	b.3	2	HS 150PE	GAGTAG	cph	shot	8647133	4	510667	6.02225	0.23	2360229	66.6454
SK333	tooth root	b.3	1	HS 100SR	ACTGCC	decode	WGCap	214168950	9	16248935	7.58544	6.77	6725674	54.8497
SK333	tooth root	b.3	1	HS 150PE	ACTGCC	cph	shot	34503170	6	1532864	4.344	1.32	3628817	48.3033
SK339	tooth root	b.3	2	MS & HS 150PE	AGTGAG	decode	WGCap	433317715	11	193234076	38.5977	69.18	13184334	101.773
SK339	tooth root	b.3	2	HS 150PE	AGTGAG	cph	shot	16857507	6	322060	1.91033	0.83	9481902	58.3874
SK339	tooth root	b.3	1	MS & HS 150PE	GAGAAG	decode	WGCap	232471379	10	22590529	9.0376	22.16	1664383	85.5876
SK339	tooth root	b.3	1	HS 100SR	GAGAAG	cph	shot	45147312	7	1107138	2.45143	0.87	2454980	33.3899
SK340	tooth root	b.3	1	MS & HS 150PE	GAGTAG	deocde	WGCap	176126013	10	63398271	33.3794	4.5	238233	91.4025
SK340	tooth root	b.3	1	HS 150PE	GAGTAG	cph	shot	26152906	8	8387170	32.2376	0.23	1456421	81.3611
SK340	tooth root	b.3	2	MS & HS 150PE	ACGCAT	decode	shot	204548987	10	34698714	15.9054	2.52	6903835	63.8184
SK340	tooth root	b.3	2	HS 100SR	ACGCAT	cph	shot	33559590	6	5007225	14.9203	0.31	11842723	46.7637
SK356	tooth root	b.3	2	HS 150PE	CTCTGC	decode	shot	353863578	7	211215418	59.6856	2.42	149344	88.0824
SK356	tooth root	b.3	2	HS 150PE	CTCTGC	cph	shot	4032290	2	2611867	64.7735	0.36	82476379	82.8986
SK356	tooth root	b.3	1	HS 150PE	TGATCG	decode	shot	177905903	7	98973399	55.6344	3.96	710748	84.0211
SK356	tooth root	b.3	1	HS 100SR	TGATCG	cph	shot	33975610	7	24366920	71.4909	1.29	2151156	65.9572
SK372	tooth root	b.3	1	HS 150PE	TCGATG	decode	WGCap	214685413	9	70231695	32.7148	51.37	115693580	69.4033
SK372	tooth root	b.3	1	HS 100SR	TCGATG	cph	shot	31944143	5	1317751	4.1252	1.43	108775955	43.8971
SK372	tooth root	b.3	2	HS 100SR	TAGATG	decode	WGCap	328242917	7	232008580	64.7516	76.14	127133077	107.153
SK372	tooth root	b.3	2	HS 150PE	TAGATG	cph	shot	5039323	2	240457	4.772	0.93	231652514	76.8422
WF131	tooth root	b.2	1	MS & HS 150PE	CTATCA	decode	WGCap	186981813	7	159802539	68.24	31.07	70647587	117.475
WF148	tooth root	b.2	2	HS 150PE	GACCGG	decode	shot	267151302	6	223918082	83.6797	3.35	212737650	105.943
WF148	tooth root	b.2	1	HS 150PE	CGTATA	cph	shot	4660626	2	3816339	81.885	0.51	116480900	99.9007
WF148	tooth root	b.2	2	HS 150PE	CGTATA	cph & decode	shot	155557924	6	120690551	77.3893	13.11	175716297	81.3651
WF192	tooth root	b.2	1	MS & HS 150PE	GAGATA	decode	WGCap	182008527	9	150474802	75.54	46.43	15138657	10.7059
WF192	tooth root	b.2	1	HS 150PE	TGAACA	cph	shot	10697589	4	788717	7.37575	0.26	39359869	77.5383
WF192	tooth root	b.2	2	HS 150PE	TGAACA	decode	shot	85477573	9	11656560	13.6353	0.81	7762553	87.1077
WF193	tooth root	b.0	2	HS 100SR	GAGTAG	cph	shot	11162982	4	6750492	60.5087	0.32	33748883	61.4328
WF193	tooth root	b.0	2	HS 100SR	GAGTAG	cph	mtCap	11693149	3	9607422	82.1597	62.23	206059430	61.1378
WF193	tooth pulp	a	1	HS 100SR	GCTACT	cph	shot	17270047	6	11193436	65	0.7	17161935	76.7413
WF193	tooth pulp	a	1	HS 100SR	GCTACT	cph	mtCap	7323892	2	6009847	82.05	60.71	60274501	72.8317
WF301	tooth root	b.2	1	MS & HS 150PE	CTGACA	decode	WGCap	307998114	7	251918221	77.3573	39.99	40766393	91.8981
WF301	tooth root	b.2	1	HS 150PE	CTGACA	cph	shot	4672607	2	1675057	35.8485	0.64	107164407	69.3493
WF301	tooth root	b.2	2	MS & HS 150PE	GTATCT	decode	WGCap	250725606	11	168469608	45.4121	31.79	94284373	69.9404
WF301	tooth root	b.2	2	MS 150PE	GTATCT	decode	shot	22582196	2	1242663	5.564	0.47	34135355	150.765
WF305	tooth root	b.2	1	MS & HS 150PE	CAGCTA	decode	WGCap	221268758	10	169164307	72.875	23.35	102405829	131.075
WF305	tooth root	b.2	1	HS 150PE	CAGCTA	cph	shot	4186350	2	1461922	34.921	0.38	72947242	101.653
WF305	tooth root	b.2	2	MS & HS 150PE	TGCAGG	decode	WGCap	285885977	14	243579036	76.8126	10.15	216208712	130.773
WF383	tooth root	b.2	1	HS 150PE	ACATAC	decode	WGCap	175805949	10	155114094	81.5224	33.62	150262037	98.214
WF383	tooth root	b.2	1	HS 150PE	ACATAC	cph	shot	4736206	2	714571	15.0875	0.54	63508161	75.013
WF383	tooth root	b.2	2	MS & HS 150PE	GCAACG	decode	WGCap	361929487	12	235077182	46.3473	43.99	11562148	112.889
WF471	tooth root	b.2	1	MS & HS 150PE	TGAGCC	decode	WGCap	180513732	10	157957927	80.3709	18.39	126967767	84.8394
WF471	tooth root	b.2	1	HS 150PE	TGAGCC	cph	shot	9335358	4	2159547	23.2575	0.27	185242228	66.7301
WF471	tooth root	b.2	2	MS & HS 150PE	ACGTGC	decode	WGCap	359417837	13	254666033	60.149	9.06	1236300	101.13
WF531	tooth root	b.2	1	MS & HS 150PE	TGTGAC	decode	WGCap	261568090	7	231859268	84.3777	75.38	54372295	135.124
WF531	tooth root	b.2	1	HS 150PE	TGTGAC	cph	shot	3502988	2	150415	4.294	0.72	126026233	112.242
WF531	tooth root	b.2	2	MS & HS 150PE	TGATCC	decode	WGCap	260117766	15	63365966	12.6357	30.51	98247755	95.7408
WF627	tooth root	b.2	1	HS 150PE	TGATGC	cph & decode	shot	245900942	6	140980302	57.2048	5.5	39498847	87.736
WF627	tooth root	b.2	1	HS 150PE	TGATGC	cph	shot	4029603	2	2472313	61.354	0.7	15004525	84.0436
WF627	tooth root	b.2	2	HS 150PE	GAGAAG	cph & decode	shot	148446812	7	85222301	57.3181	3.89	200853241	78.6338
WF629	tooth root	b.2	1	HS 150PE	GACGAC	cph & decode	shot	315168110	7	243613273	77.2964	2.45	81385802	66.0119
WF629	tooth root	b.2	1	HS 150PE	GACGAC	cph	shot	16449574	6	13254906	80.8238	0.38	237625411	64.86
WF629	tooth root	b.2	2	HS 150PE	CATAGA	cph & decode	shot	240991560	7	166159329	68.9294	3.9	132865434	73.3177
WF678	tooth root	b.2	1	HS 150PE	GACACT	cph & decode	shot	299976930	5	214196781	71.3878	3.46	206771867	54.4886
WF678	tooth root	b.2	1	HS 150PE	GACACT	cph	shot	11920608	4	9536378	79.9958	0.52	138447046	52.6623
WF678	tooth root	b.2	2	HS 150PE	CATCGT	cph & decode	shot	185790804	5	146617624	78.65	4.56	159533043	91.6456
WF737	tooth root	b.2	1	HS 150PE	ACGCAT	decode	shot	209139029	8	172130985	55.6	42.06	45157664	56.0062
WF737	tooth root	b.2	1	MS 150PE	ACGCAT	decode	WGCap	1115051	1	93652	8.4	19.7	75201	157.95
WF737	tooth root	b.2	2	HS 150PE	TTGAAC	decode	shot	213156785	5	159254072	74.712	89.85	16161190	81.8263
WF737	tooth root	b.2	2	MS 150PE	TTGAAC	decode	WGCap	2829666	1	687965	24.313	72.25	190898	150.209
DNA extraction
a	MINelute column based extraction (Yang et al. 1998)
b.0	SilicaInSolution based on Rohland and Hofreiter’s (2007)
b.1	SilicaInSolution based on Rohland and Hofreiter’s (2007), with 3h predigestion
b.2	SilicaInSolution based on Rohland and Hofreiter’s (2007), with 30min predigestion
b.3	SilicaInSoluiton based on Rohland and Hofreiter’s (2007), with 15min predigestion and Lasses PB buffer tweaks
Target resequencing
mtCap	mDNA DIY capture
exCap	Exome custom Mybaits
WGCap	Whole Genome Capture Mybaits

## Sheet: B. Contamination analyses (1) 
	chrM	non-MD			potential MD			chrX		Method 1			Method 2
Sample ID	DoC (q20) [x]	Mean mismatch at rare minor alleles [%]	Position CNT	95% CI	Contamination at rare minor alleles [%]	Position CNT	95% CI	Sex chr. karyo-type	SNPsites CNT	Contamination estimate [%]	SE	p-value	Contamination estimate [%]	SE	p-value
sk152	783.817	6.64	4	1.46-3.06	3.32	7	2.84-3.92	XX	NA	NA	NA	NA	NA	NA	NA
sk223	410.975	1.59	1	0.51-4.30	2.2	1	1.08-4.28	XX	NA	NA	NA	NA	NA	NA	NA
sk271	360.19	NA	NA	NA	2.31	2	1.13-4.49	XX	NA	NA	NA	NA	NA	NA	NA
sk312	418.518	1.44	4	0.86-2.39	2.63	7	1.73-3.95	XX	NA	NA	NA	NA	NA	NA	NA
sk328	347.285	NA	NA	NA	2.53	4	1.75-3.82	XY	33391	0.72	0.000404004	<2.2e-16	0.7	0.00109179	<2.2e-16
sk332	329.906	0.53	3	0.17-1.44	3.22	2	2.64-3.74	XX	NA	NA	NA	NA	NA	NA	NA
sk333	148.306	1.61	1	0.08-9.83	4.28	6	2.00-8.55	XX	NA	NA	NA	NA	NA	NA	NA
sk339	360.506	1.9	1	0.70-4.63	3.5	8	0.70-4.63	XX	NA	NA	NA	NA	NA	NA	NA
sk340	399.749	0.91	2	0.29-2.47	NA	NA	NA	XX	NA	NA	NA	NA	NA	NA	NA
sk356	381.319	0.82	2	0.30-2.00	3.5	6	1.29-8.39	XX	NA	NA	NA	NA	NA	NA	NA
sk372	1434.06	19.77	7	13.38-14.88	7.27	17	5.91-7.13	XY	188	15.72	0	<2.2e-16	17.06	0	1.112e-10
tr1	2742.58	3.44	2	3.01-4.02	1.79	8	1.61-1.98	XY	34799	1.37	0.000343331	<2.2e-16	1.48	0.00109499	<2.2e-16
tr10	2193.97	NA	NA	NA	1.66	3	1.4-2.07	XX	NA	NA	NA	NA	NA	NA	NA
tr11	2223.04	1.36	1	0.9-2.04	1.05	3	0.81-1.37	XY	35795	0.89	0.000260889	<2.2e-16	0.89	0.00091786	<2.2e-16
tr12	2215.97	2	3	1.68-2.38	18.2	3	16.02-17.93	XY	34098	1.99	0.000326109	<2.2e-16	1.9	0.00109525	<2.2e-16
tr13	1294.97	3.04	2	2.44-3.80	2.38	1	1.66-3.39	XY	37873	1.38	0.000400303	<2.2e-16	1.38	0.00111292	<2.2e-16
tr14	2378.68	0.89	2	0.54-1.16	0.94	3	0.74-1.25	XY	30179	0.79	0.000225004	<2.2e-16	0.89	0.000976232	<2.2e-16
tr15	2637.31	0.54	2	0.37-0.79	0.65	4	0.48-0.82	XY	33723	1.06	0.00015017	<2.2e-16	1.17	0.000495997	<2.2e-16
tr16	2315.98	2.34	4	2.13-2.86	0.8	3	0.57-1.03	XX	NA	NA	NA	NA	NA	NA	NA
tr17	3071.58	1.87	3	1.59-2.18	NA	NA	NA	XY	27652	2.54	0.00043669	<2.2e-16	2.55	0.00164189	<2.2e-16
tr18	3128.46	3.01	3	2.69-3.49	3.26	1	2.62--4.06	XY	27049	5.23	0.000618968	<2.2e-16	5.1	0.00228122	<2.2e-16
tr19	2375.28	1.44	4	1.25-1.8	0.55	4	0.41-0.72	XX	NA	NA	NA	NA	NA	NA	NA
tr2	2509.06	1.56	3	1.27-1.87	1.82	1	1.27-2.59	XX	NA	NA	NA	NA	NA	NA	NA
tr20	3451.93	0.55	3	0.37-0.69	NA	NA	NA	XY	32844	0.89	0.000217596	<2.2e-16	0.77	0.000712319	<2.2e-16
tr21	2387.21	1.36	1	0.95-1.92	2.16	3	1.81-2.53	XY	34657	1.63	0.000276523	<2.2e-16	1.68	0.000957684	<2.2e-16
tr22	1879.7	2.2	11	1.6-3	2.21	3	1.86-2.67	XX	NA	NA	NA	NA	NA	NA	NA
tr25	1742.47	1.17	1	0.74-1.84	0.99	3	0.8-1.37	XX	NA	NA	NA	NA	NA	NA	NA
tr26	2589.34	0.86	2	0.62-1.18	NA	NA	NA	XX	NA	NA	NA	NA	NA	NA	NA
tr27	2511.55	1.19	2	0.95-1.58	0.6	2	0.42-0.92	XX	NA	NA	NA	NA	NA	NA	NA
tr3	3721.05	1.41	2	1.07-1.66	2.58	3	2.33-2.95	XY	33666	1.68	0.000345576	<2.2e-16	1.72	0.00127495	<2.2e-16
tr31	2856.35	0.37	1	0.19-0.7	0.82	3	0.65-1.06	XX	NA	NA	NA	NA	NA	NA	NA
tr32	2693.87	0.71	2	0.53-1.1	1.23	3	1.09-1.65	XX	NA	NA	NA	NA	NA	NA	NA
tr33	2397.13	NA	NA	NA	0.88	4	0.71-1.09	XX	NA	NA	NA	NA	NA	NA	NA
tr34	2133.37	1.76	4	1.47-2.08	1.34	10	1.2-1.53	XX	NA	NA	NA	NA	NA	NA	NA
tr35	2349.14	2.07	4	1.85-2.46	1.99	3	1.69-2.43	XX	NA	NA	NA	NA	NA	NA	NA
tr36	2456.23	NA	NA	NA	2.67	1	2.09-3.4	XX	NA	NA	NA	NA	NA	NA	NA
tr4	2261.49	2.05	2	1.76-2.68	2.72	4	2.43-3.12	XX	NA	NA	NA	NA	NA	NA	NA
tr5	3593.57	NA	NA	NA	0.91	2	0.7-1.17	XY	35750	1.54	0.000305556	<2.2e-16	1.6	0.00114247	<2.2e-16
tr7	2379	NA	NA	NA	2.41	2	2-2.94	XY	33142	2.15	0.000319609	<2.2e-16	2	0.00105742	<2.2e-16
tr8	3410.9	0.58	2	0.37-0.81	0.85	2	0.66-1.14	XY	32335	1.48	0.000260085	<2.2e-16	1.47	0.00129288	<2.2e-16
tr9	2739.44	0.42	2	0.26-0.7	1.13	3	0.95-1.47	XY	35909	1.48	0.000283071	<2.2e-16	1.48	0.00100855	<2.2e-16
wf131	332.485	10.43	2	5.81-11.24	16.26	3	12.55-17.27	XY	2726	1.07	0.00270751	1.917e-07	0.42	0.00310502	0.1175
wf148	551.821	NA	NA	NA	4.34	4	3.47-5.52	XY	36750	1.47	0.000435145	<2.2e-16	1.22	0.00125	1.39e-05
wf192	347.576	3.73	12	3.20-4.56	6.57	11	5.84-7.47	XY	779	0.59	0.00441352	0.2024	0.98	0.00745505	0.06297
wf193	440.873	32.19	2	31.13-38.64	12.56	1	9.63-16.19	XY	979	0.02	0.000480255	1	0.01	0	1
wf301	9094.29	NA	NA	NA	16.18	5	15.50-16.20	XY	5360	11.48	1.09119e-05	<2.2e-16	11.29	1.77323e-05	<2.2e-16
wf305	6090.72	11.21	1	10.50-11.96	4.02	4	3.80-4.30	XY	21584	0.49	0.000674037	0	0.51	0.00117052	3.779e-06
wf383	731.88	4.98	5	4.03-5.54	10.39	2	8.79-12.23	XX	NA	NA	NA	NA	NA	NA	NA
wf471	595.66	2.35	2	1.54-3.65	5.04	9	4.49-5.67	XX	NA	NA	NA	NA	NA	NA	NA
wf531	1322.38	1.27	1	0.62-2.48	4.99	1	3.62-6.83	Not Assigned	NA	NA	NA	NA	NA	NA	NA
wf627	476.517	0.95	9	0.65-1.35	4.81	11	4.24-5.46	XX	NA	NA	NA	NA	NA	NA	NA
wf629	324.837	1.58	3	0.62-2.72	4.6	3	3.36-6.20	XY	33999	0.4	0.000226427	<2.2e-16	0.23	0.0004333	0.0004522
wf678	401.223	NA	NA	NA	4.81	2	3.42-6.58	XX	NA	NA	NA	NA	NA	NA	NA
wf737	762.47	14.25	4	18.06-20.73	9.85	1	7.82-12.32	XY	71	19.85	0	4.419e-08	16.17	1.68431e-05	0.001776

## Sheet: C. Contamination analyses (2)
Sample ID	Position	Consensus allele	Consensus allele frequency in reference population	Total number of reads	Read frequency of consensus allele	Minor allele	Read frequency of minor allele	Read count of minor allele	Minor allele is consistent with molecular damage
SK152	3992	T	0.00751	344	0.98837	C	0.00872	3	no
SK152	4024	G	0.00748	643	0.98134	A	0.01866	12	yes
SK152	5004	C	0.00751	828	0.95894	T	0.03986	33	yes
SK152	6917	C	0	792	0.97727	T	0.02146	17	yes
SK152	8860	A	0.03624	68	0.76471	G	0.23529	16	no
SK152	9123	A	0.00748	472	0.99364	G	0.00636	3	no
SK152	14127	G	0	757	0.96169	A	0.03699	28	yes
SK152	14582	G	0.00748	788	0.9632	A	0.0368	29	yes
SK152	16232	T	0.00026	529	0.9811	C	0.01512	8	no
SK152	16235	G	0.00265	684	0.95468	A	0.04532	31	yes
SK223	5463	T	0.04547	251	0.98406	C	0.01594	4	no
SK223	6911	C	0.04547	410	0.97805	T	0.02195	9	yes
SK271	11864	C	0	390	0.97436	T	0.02308	9	yes
SK312	3750	T	0.00599	319	0.97492	C	0.02508	8	no
SK312	7843	G	0.00602	476	0.97479	A	0.02521	12	yes
SK312	7978	T	0.00596	378	0.99206	C	0.00794	3	no
SK312	8104	C	0.00596	437	0.97025	T	0.02746	12	yes
SK312	11107	T	0.00596	199	0.98492	C	0.01508	3	no
SK312	16526	A	0.02191	210	0.98095	G	0.00952	2	no
SK328	14978	G	3e-05	358	0.95531	A	0.04469	16	yes
SK328	16051	G	0.00202	308	0.99026	A	0.00974	3	yes
SK328	16162	G	0.00775	372	0.97849	A	0.02151	8	yes
SK332	1391	C	0	311	0.97428	T	0.02572	8	yes
SK332	3360	G	0	340	0.96471	A	0.03235	11	yes
SK332	4026	G	0	259	0.98069	A	0.01931	5	yes
SK332	5378	G	0	303	0.9769	A	0.0231	7	yes
SK332	5823	G	0	284	0.96127	A	0.03169	9	yes
SK332	6557	T	0	252	0.99603	C	0.00397	1	no
SK332	6671	C	0.00099	304	0.95066	T	0.04934	15	yes
SK332	7424	G	0.00023	219	0.94521	A	0.05479	12	yes
SK332	7547	C	0	257	0.97276	T	0.02724	7	yes
SK332	8388	C	0.0003	316	0.97785	T	0.02215	7	yes
SK332	8887	G	0	182	0.95604	A	0.04396	8	yes
SK332	10658	G	0	322	0.96273	A	0.03416	11	yes
SK332	10825	G	0	339	0.9646	A	0.0354	12	yes
SK332	14173	C	0.00251	333	0.98198	T	0.01802	6	yes
SK332	14632	T	0	261	0.99617	A	0.00383	1	no
SK332	15721	C	0.0001	364	0.96703	T	0.03297	12	yes
SK332	16319	A	0.00056	245	0.98776	*	0.00816	2	no
SK333	5463	T	0.04547	62	0.98387	C	0.01613	1	no
SK333	6911	C	0.04547	187	0.95722	T	0.04278	8	yes
SK339	14053	G	0.00215	400	0.96	A	0.035	14	yes
SK339	16355	T	0.00457	263	0.98099	C	0.01901	5	no
SK340	41	T	0.02012	220	0.98636	C	0.01364	3	no
SK340	16153	A	0.02022	221	0.99548	*	0.00452	1	no
SK356	4841	A	0	305	0.99016	G	0.00984	3	no
SK356	8842	G	0	143	0.96503	A	0.03497	5	yes
SK356	16114	T	0	309	0.99029	C	0.00647	2	no
SK372	204	C	0.04252	791	0.90645	T	0.09355	74	yes
SK372	3348	G	0.00023	1085	0.92903	A	0.06912	75	yes
SK372	7609	C	0.00063	1075	0.91628	T	0.08372	90	yes
SK372	7805	A	0.00036	1110	0.94234	G	0.05586	62	no
SK372	14179	G	0.00023	1222	0.91489	A	0.08265	101	yes
SK372	15790	T	0.00023	1115	0.93991	C	0.06009	67	no
SK372	16178	C	0.00149	574	0.75261	*	0.12892	74	no
SK372	16183	C	0.02578	459	0.7451	A	0.12854	59	no
SK372	16219	G	0.0003	2262	0.96508	A	0.03448	78	yes
SK372	16278	T	0.03081	3465	0.9798	C	0.01991	69	no
SK372	16547	T	0	876	0.50228	C	0.49772	436	no
SK372	16548	T	0.00013	869	0.50518	C	0.49252	428	no
tr1	1850	C	0.00361	2566	0.98402	T	0.01598	41	yes
tr1	1850	C	0.00361	2566	0.98402	T	0.01598	41	yes
tr1	5656	G	0.00642	2542	0.99056	A	0.00944	24	yes
tr1	5656	G	0.00642	2542	0.99056	A	0.00944	24	yes
tr1	7385	G	0.00609	2054	0.98588	A	0.01412	29	yes
tr1	7385	G	0.00609	2054	0.98588	A	0.01412	29	yes
tr1	7768	G	0.02925	2729	0.98058	A	0.01869	51	yes
tr1	7768	G	0.02925	2729	0.98058	A	0.01869	51	yes
tr1	10927	C	0.00625	2515	0.98091	T	0.01829	46	yes
tr1	10927	C	0.00625	2515	0.98091	T	0.01829	46	yes
tr1	12618	A	0.00645	3078	0.96296	G	0.03671	113	no
tr1	12618	A	0.00645	3078	0.96296	G	0.03671	113	no
tr1	14182	C	0.03657	2626	0.98096	T	0.01866	49	yes
tr1	14182	C	0.03657	2626	0.98096	T	0.01866	49	yes
tr1	16144	C	0.0001	2382	0.97439	T	0.02519	60	yes
tr1	16144	C	0.0001	2382	0.97439	T	0.02519	60	yes
tr1	16148	T	0.00374	2179	0.96742	C	0.03212	70	no
tr1	16335	G	0.0001	2444	0.97709	A	0.0225	55	yes
tr10	4200	G	0.02449	2021	0.98812	A	0.01138	23	yes
tr10	4200	G	0.02449	2021	0.98812	A	0.01138	23	yes
tr10	8310	C	0	1945	0.98972	T	0.00977	19	yes
tr10	8310	C	0	1945	0.98972	T	0.00977	19	yes
tr10	16305	G	0.02422	2192	0.9708	A	0.02874	63	yes
tr10	16305	G	0.02422	2192	0.9708	A	0.02874	63	yes
tr11	207	A	0.01681	1834	0.98637	G	0.01363	25	no
tr11	207	A	0.01681	1834	0.98637	G	0.01363	25	no
tr11	4856	C	0	1806	0.98837	T	0.01107	20	yes
tr11	4856	C	0	1806	0.98837	T	0.01107	20	yes
tr11	5592	G	0	2002	0.98701	A	0.01199	24	yes
tr11	5592	G	0	2002	0.98701	A	0.01199	24	yes
tr11	8901	G	0.00013	1771	0.99153	A	0.00847	15	yes
tr11	8901	G	0.00013	1771	0.99153	A	0.00847	15	yes
tr12	189	G	0.00493	1854	0.50593	A	0.49353	915	yes
tr12	6554	T	0.01046	2203	0.9773	C	0.0227	50	no
tr12	7711	C	7e-05	2054	0.98004	T	0.01996	41	yes
tr12	12127	A	0.01052	2215	0.97968	G	0.01806	40	no
tr12	12361	G	7e-05	2145	0.96737	A	0.03263	70	yes
tr12	15749	T	0	2181	0.97983	C	0.01926	42	no
tr13	11914	A	0.00387	1304	0.97316	G	0.02684	35	no
tr13	12070	A	0.00013	1352	0.9645	G	0.03402	46	no
tr13	15817	G	3e-05	1346	0.97623	A	0.02377	32	yes
tr14	72	C	0.02409	1965	0.9944	T	0.00509	10	yes
tr14	4580	A	0.02512	1131	0.98851	G	0.01149	13	no
tr14	5902	C	0.00672	2009	0.99253	T	0.00747	15	yes
tr14	15904	T	0.02512	2511	0.99283	C	0.00637	16	no
tr14	16298	C	0.02462	2236	0.9839	T	0.01565	35	yes
tr15	444	G	0	1798	0.99055	A	0.0089	16	yes
tr15	1284	C	0	2683	0.99366	T	0.00634	17	yes
tr15	4336	C	0.00225	2486	0.99517	T	0.00442	11	yes
tr15	7517	G	0	2244	0.99376	A	0.00624	14	yes
tr15	9804	A	3e-05	2893	0.99378	G	0.00622	18	no
tr15	15833	T	0.00228	2630	0.99468	C	0.00456	12	no
tr16	5913	A	0.00043	1823	0.99287	G	0.00713	13	no
tr16	5966	G	0	1816	0.99064	A	0.00936	17	yes
tr16	7521	A	0.02015	724	0.97652	G	0.02348	17	no
tr16	9350	G	0	2439	0.9959	A	0.0041	10	yes
tr16	12738	G	0.0001	2410	0.96763	T	0.03237	78	no
tr16	12771	A	0.01708	2376	0.96886	G	0.03072	73	no
tr16	14687	G	0.01641	1889	0.98888	A	0.01059	20	yes
tr17	930	A	0.028	2847	0.98384	G	0.01616	46	no
tr17	5147	A	0.0314	2656	0.97816	G	0.02146	57	no
tr17	11242	G	3e-05	3088	0.97992	C	0.01846	57	no
tr18	189	G	0.00493	2482	0.96696	A	0.03263	81	yes
tr18	4599	T	0	1488	0.97245	C	0.02688	40	no
tr18	13934	T	0.04878	2873	0.96554	C	0.03446	99	no
tr18	13984	T	0	2944	0.97113	C	0.02887	85	no
tr19	53	A	7e-05	1673	0.99223	G	0.00777	13	no
tr19	55	A	0	1647	0.98786	T	0.01093	18	no
tr19	5656	G	0.00642	2299	0.99391	A	0.00609	14	yes
tr19	7768	G	0.02925	2416	0.99586	A	0.00414	10	yes
tr19	11914	A	0.00387	2348	0.99276	G	0.00724	17	no
tr19	14182	C	0.03657	2265	0.99249	T	0.00751	17	yes
tr19	15191	C	0.0002	2418	0.99586	T	0.00414	10	yes
tr19	16336	A	0	2201	0.9682	G	0.0318	70	no
tr2	2259	T	0.00457	2291	0.98429	C	0.01528	35	no
tr2	4745	G	0.00457	1761	0.98069	A	0.01817	32	yes
tr2	13680	T	0.00457	2133	0.98125	C	0.01782	38	no
tr2	14872	T	0.02601	2509	0.98565	C	0.01355	34	no
tr20	930	A	0.028	3063	0.99739	G	0.00196	6	no
tr20	5147	A	0.0314	2342	0.9889	G	0.0111	26	no
tr20	14016	A	0.00424	2925	0.99624	G	0.00342	10	no
tr21	200	G	0.01516	2037	0.9784	A	0.02111	43	yes
tr21	1292	G	7e-05	2310	0.98701	A	0.01299	30	yes
tr21	4336	C	0.00225	2108	0.96917	T	0.03083	65	yes
tr21	15833	T	0.00228	2434	0.98644	C	0.01356	33	no
tr22	3861	G	0	1826	0.977	A	0.023	42	yes
tr22	9282	T	0	1863	0.97799	C	0.02201	41	no
tr22	11172	G	0	1929	0.97408	A	0.02488	48	yes
tr22	14388	G	0.00023	1626	0.98093	A	0.01845	30	yes
tr25	188	G	0.01195	1408	0.99432	A	0.00497	7	yes
tr25	3391	A	0	1707	0.98653	G	0.01172	20	no
tr25	6293	C	0.00017	1934	0.97983	T	0.01758	34	yes
tr25	6914	G	0	1927	0.99273	A	0.00727	14	yes
tr26	13934	T	0.04878	2237	0.99106	C	0.00894	20	no
tr26	13984	T	0	2305	0.99132	C	0.00824	19	no
tr27	188	G	0.01195	2057	0.99757	A	0.00194	4	yes
tr27	12771	A	0.01708	2792	0.98424	G	0.01576	44	no
tr27	16163	G	0.00443	2296	0.98955	A	0.01002	23	yes
tr27	16266	T	0.0048	2264	0.99072	C	0.00795	18	no
tr3	497	T	0.03326	2608	0.98083	C	0.0184	48	no
tr3	1310	T	0	3696	0.98999	C	0.00974	36	no
tr3	8242	C	0	3720	0.98414	T	0.01559	58	yes
tr3	13543	C	0	3365	0.9896	T	0.0104	35	yes
tr3	16093	C	0.03703	3704	0.94843	T	0.0513	190	yes
tr31	188	G	0.01195	2377	0.99411	A	0.00589	14	yes
tr31	3391	A	0	2718	0.99632	G	0.00368	10	no
tr31	6293	C	0.00017	2877	0.98471	T	0.01321	38	yes
tr31	6914	G	0	2952	0.99424	A	0.00542	16	yes
tr32	72	C	0.02409	2149	0.99302	T	0.00698	15	yes
tr32	4580	A	0.02512	1274	0.99451	G	0.00549	7	no
tr32	8843	C	0.00017	2026	0.99309	T	0.00592	12	yes
tr32	15904	T	0.02512	2768	0.99061	C	0.00867	24	no
tr32	16298	C	0.02462	2761	0.97573	T	0.0239	66	yes
tr33	6365	C	0.00033	2643	0.99016	T	0.00908	24	yes
tr33	7961	C	3e-05	2362	0.99661	T	0.00339	8	yes
tr33	16162	G	0.00775	2379	0.99075	A	0.00883	21	yes
tr33	16209	C	0.0138	2406	0.98587	T	0.01372	33	yes
tr34	89	C	3e-05	1865	0.98445	T	0.01501	28	yes
tr34	4646	C	0.02942	1002	0.98802	T	0.01198	12	yes
tr34	5999	C	0.02809	1990	0.99246	T	0.00754	15	yes
tr34	6047	G	0.02806	2058	0.98882	A	0.01069	22	yes
tr34	8818	T	0.00036	1609	0.98322	C	0.01616	26	no
tr34	10724	C	0	2204	0.98412	T	0.01588	35	yes
tr34	11332	T	0.02806	2321	0.9819	C	0.01766	41	no
tr34	14053	G	0.00215	1842	0.98426	A	0.0152	28	yes
tr34	14620	T	0.02806	1579	0.9791	C	0.0209	33	no
tr34	15442	G	0	1941	0.98609	A	0.01391	27	yes
tr34	15718	C	0	2140	0.98505	T	0.01495	32	yes
tr34	16051	G	0.00202	2138	0.9855	A	0.01403	30	yes
tr34	16234	T	0.00897	1977	0.9828	C	0.01568	31	no
tr34	16356	C	0.03031	1985	0.98489	T	0.01511	30	yes
tr35	72	C	0.02409	1825	0.98247	T	0.01753	32	yes
tr35	4580	A	0.02512	1143	0.98338	G	0.01662	19	no
tr35	9007	G	0.0004	1871	0.9829	A	0.01657	31	yes
tr35	10365	A	0	2708	0.98523	G	0.01366	37	no
tr35	12792	T	0	2572	0.96617	C	0.03344	86	no
tr35	15904	T	0.02512	2499	0.98039	C	0.01921	48	no
tr35	16298	C	0.02462	2272	0.97359	T	0.02553	58	yes
tr36	8245	G	0.0003	2506	0.97326	A	0.02674	67	yes
tr4	4336	C	0.00225	2091	0.98183	T	0.01769	37	yes
tr4	6779	G	0	2183	0.97893	A	0.02107	46	yes
tr4	8902	A	0	1736	0.98675	G	0.01267	22	no
tr4	10084	C	0.0039	2137	0.96678	T	0.03322	71	yes
tr4	12864	C	0.00311	2415	0.96315	T	0.03685	89	yes
tr4	15833	T	0.00228	2398	0.97164	C	0.02836	68	no
tr5	3796	G	0.00245	3462	0.99018	A	0.00895	31	yes
tr5	16356	C	0.03031	3377	0.99082	T	0.00918	31	yes
tr7	6620	C	0.0002	2451	0.9743	T	0.0257	63	yes
tr8	72	C	0.02409	2810	0.99253	T	0.00712	20	yes
tr8	4580	A	0.02512	1257	0.99364	G	0.00636	8	no
tr8	15904	T	0.02512	3502	0.994	C	0.00514	18	no
tr8	16298	C	0.02462	3317	0.99005	T	0.00995	33	yes
tr9	72	C	0.02409	2223	0.99145	T	0.00855	19	yes
tr9	4580	A	0.02512	1321	0.99621	G	0.00379	5	no
tr9	5902	C	0.00672	2212	0.99322	T	0.00678	15	yes
tr9	15904	T	0.02512	2843	0.99508	C	0.00457	13	no
tr9	16298	C	0.02462	2684	0.97951	T	0.01863	50	yes
WF131	930	A	0.028	280	0.97143	G	0.02857	8	no
WF131	4117	C	0.00026	328	0.91463	T	0.08232	27	yes
WF131	5147	A	0.0314	150	0.82	G	0.18	27	no
WF131	5580	C	0.00063	254	0.6378	T	0.35039	89	yes
WF131	10559	G	0.00063	326	0.94479	A	0.05521	18	yes
WF148	257	G	0.00232	375	0.97867	A	0.01867	7	yes
WF148	477	C	0.01923	493	0.94523	T	0.05071	25	yes
WF148	8473	C	0.00232	444	0.93468	T	0.04955	22	yes
WF148	16183	C	0.02578	329	0.88146	T	0.05471	18	yes
WF192	151	T	0.00387	233	0.97425	C	0.02575	6	no
WF192	740	A	0.00109	306	0.93464	G	0.06209	19	no
WF192	4715	G	0.00291	312	0.92308	A	0.07692	24	yes
WF192	6752	G	0.00109	306	0.9183	A	0.07516	23	yes
WF192	7196	A	0.00291	330	0.96061	C	0.03939	13	no
WF192	8584	A	0.00308	276	0.95652	G	0.04348	12	no
WF192	8701	G	0.00659	352	0.93182	A	0.0625	22	yes
WF192	9090	C	0.00113	391	0.92072	T	0.07161	28	yes
WF192	9494	G	0.00152	324	0.94444	A	0.04321	14	yes
WF192	9540	C	0.00659	321	0.96262	T	0.03738	12	yes
WF192	10325	A	0.00116	234	0.97436	G	0.02564	6	no
WF192	10400	T	0.00377	200	0.975	C	0.025	5	no
WF192	10873	C	0.00662	310	0.93871	T	0.05806	18	yes
WF192	12930	G	0.00113	357	0.91877	A	0.08123	29	yes
WF192	14783	C	0.00377	370	0.93784	T	0.06216	23	yes
WF192	15043	A	0.03485	277	0.97473	G	0.02527	7	no
WF192	15261	A	0.00109	284	0.95775	G	0.04225	12	no
WF192	15301	A	0.00659	292	0.95205	G	0.04795	14	no
WF192	15487	T	0.00291	336	0.95833	A	0.04167	14	no
WF192	15784	C	0.00298	370	0.91081	T	0.08649	32	yes
WF192	16185	T	0.00126	198	0.9596	C	0.0404	8	no
WF192	16260	T	0.00553	248	0.96774	C	0.02823	7	no
WF192	16298	C	0.02462	310	0.93226	T	0.06774	21	yes
WF193	7019	T	0	377	0.5305	C	0.4695	177	no
WF193	8860	A	0.03624	264	0.81818	G	0.17424	46	no
WF193	11545	C	0	422	0.87441	T	0.12559	53	yes
WF301	1700	C	0.00185	8575	0.83627	T	0.16315	1399	yes
WF301	5495	C	0.00152	5166	0.80623	T	0.19377	1001	yes
WF301	15218	G	0.03521	10008	0.84572	A	0.15328	1534	yes
WF301	15924	G	0.03759	8472	0.83912	A	0.15994	1355	yes
WF301	16399	G	0.03766	9254	0.86114	A	0.13864	1283	yes
WF305	5153	G	3e-05	4490	0.96147	A	0.03653	164	yes
WF305	9667	G	0.02508	6058	0.95791	A	0.0411	249	yes
WF305	15218	G	0.03521	6512	0.95547	A	0.04361	284	yes
WF305	16399	G	0.03766	7209	0.96005	A	0.0394	284	yes
WF305	16428	A	0.0048	7344	0.88725	G	0.11206	823	no
WF383	207	A	0.01681	401	0.9601	G	0.03741	15	no
WF383	9180	G	0.0001	646	0.89783	A	0.10062	65	yes
WF383	11956	T	0	588	0.93707	C	0.06293	37	no
WF383	13827	G	0.00083	625	0.8896	A	0.1072	67	yes
WF383	13928	C	0.01794	634	0.88328	G	0.06151	39	no
WF383	16114	A	0.00086	603	0.93035	C	0.06633	40	no
WF383	16526	A	0.02191	968	0.97727	G	0.02066	20	no
WF471	1721	T	0.02022	497	0.97183	C	0.02817	14	no
WF471	1834	C	0	553	0.94756	T	0.05063	28	yes
WF471	4732	G	0.01542	598	0.94482	A	0.05351	32	yes
WF471	5452	T	0	425	0.97882	C	0.01882	8	no
WF471	7768	G	0.02925	634	0.94164	A	0.05678	36	yes
WF471	8705	C	0.00116	612	0.96569	T	0.03431	21	yes
WF471	11383	C	0.00013	610	0.93934	T	0.05574	34	yes
WF471	13637	G	0.02012	598	0.9398	A	0.0602	36	yes
WF471	14182	C	0.03657	594	0.95791	T	0.0404	24	yes
WF471	15511	C	0.00235	610	0.9377	T	0.05738	35	yes
WF471	15924	G	0.03759	581	0.95353	A	0.04475	26	yes
WF531	2098	A	0.0001	711	0.98594	G	0.01266	9	no
WF531	7295	G	0	781	0.94494	A	0.04994	39	yes
WF627	4833	G	3e-05	462	0.96537	A	0.03463	16	yes
WF627	5108	C	0.0002	355	0.9493	T	0.04225	15	yes
WF627	5601	T	0.0001	374	0.99465	C	0.00535	2	no
WF627	7600	A	3e-05	336	0.99405	G	0.00298	1	no
WF627	8547	C	0	447	0.96421	T	0.03579	16	yes
WF627	8701	G	0.00659	468	0.92949	A	0.0641	30	yes
WF627	9377	G	0.00172	520	0.94423	A	0.05385	28	yes
WF627	9540	C	0.00659	465	0.93978	T	0.05806	27	yes
WF627	9575	A	7e-05	394	0.98731	G	0.00761	3	no
WF627	10043	T	0	273	0.98168	C	0.01832	5	no
WF627	10400	T	0.00377	320	0.99375	C	0.00625	2	no
WF627	10873	C	0.00662	420	0.93571	T	0.05952	25	yes
WF627	13563	G	0.00093	511	0.94716	A	0.04892	25	yes
WF627	14200	C	3e-05	471	0.96815	T	0.03185	15	yes
WF627	14569	A	0.00321	300	0.98667	G	0.01	3	no
WF627	14587	G	0.00255	359	0.94429	A	0.05571	20	yes
WF627	14783	C	0.00377	468	0.95085	T	0.04487	21	yes
WF627	15043	A	0.03485	435	0.98621	G	0.01149	5	no
WF627	15301	A	0.00659	429	0.98135	G	0.01632	7	no
WF627	16278	T	0.03081	433	0.99307	C	0.00693	3	no
WF629	140	T	3e-05	222	0.98198	C	0.01351	3	no
WF629	7960	C	3e-05	296	0.94932	T	0.04054	12	yes
WF629	10619	T	0.00725	243	0.99588	C	0.00412	1	no
WF629	10709	C	3e-05	325	0.95385	T	0.04308	14	yes
WF629	11465	C	3e-05	295	0.94576	T	0.05424	16	yes
WF629	16526	A	0.02191	135	0.97037	G	0.02963	4	no
WF678	1822	C	3e-05	375	0.93867	T	0.06133	23	yes
WF678	6911	C	0.04547	401	0.96509	T	0.03491	14	yes
WF737	184	T	0	1709	0.69573	G	0.29725	508	no
WF737	186	A	7e-05	528	0.89015	C	0.10985	58	no
WF737	3414	T	0.00076	538	0.92193	C	0.07807	42	yes
WF737	8715	C	3e-05	721	0.90014	T	0.09847	71	yes
WF737	11191	T	3e-05	650	0.91385	C	0.08462	55	no

## Sheet: D. Sr and O2 isotope results. 
Sample ID	Lab ID	Site	87Sr/86Sr	87Sr/86Sr	δ13Cen	δ13Cen	δ18Oen	δ18Oen
			Mean	1 SE	VPDB	SD	VPDB	SD
sk152	B529	Library site	0.710489	0.000003	-14.5	00:00:00	-6.5	00:01:00
sk271	B531	Library site	0.713332	0.000003	-14.4	00:01:00	-7.1	00:02:00
sk312	B532	Library site	0.712577	0.000003	-15.2	00:01:00	-6.1	00:01:00
sk328	B533	Library site	0.715805	0.000004	-14.6	00:01:00	-7.2	00:01:00
sk332	B534	Library site	0.710320	0.000004	-14.7	00:01:00	-6.8	00:01:00
sk356	B537	Library site	0.710389	0.000003	-14.1	00:01:00	-7.3	00:01:00
sk372	B538	Library site	0.710278	0.000005	-14.6	00:01:00	-5.6	00:01:00
wf131	B539	West Front	0.713284	0.000004	-16.0	00:01:00	-6.8	00:01:00
wf148	B540	West Front	0.709463	0.000004	-15.0	00:01:00	-7.6	00:01:00
wf192	B541	West Front	0.712614	0.000003	-14.4	00:01:00	-7.5	00:01:00
wf193	B542	West Front	0.710894	0.000004	-13.5	00:01:00	-7.4	00:01:00
wf301	B543	West Front	0.711876	0.000004	-14.2	00:02:00	-7.6	00:02:00
wf305	B544	West Front	0.712419	0.000004	-14.5	00:01:00	-8.2	00:01:00
wf383	B545	West Front	0.710085	0.000003	-14.3	00:01:00	-6.9	00:01:00
wf471	B546	West Front	0.711337	0.000003	-13.7	00:01:00	-8.0	00:01:00
wf531	B547	West Front	0.710481	0.000004	-12.7	00:01:00	-7.0	00:01:00
wf627	B548	West Front	0.711240	0.000004	-12.2	00:01:00	-7.4	00:02:00
wf629	B549	West Front	0.714382	0.000004	-14.8	00:01:00	-8.6	00:01:00
wf678	B550	West Front	0.709952	0.000004	-15.6	00:00:00	-7.3	00:01:00
wf737	B551	West Front	0.712684	0.000004	-16.1	00:02:00	-7.0	00:02:00

## Sheet: E. Official population statistics,
Official population statistics for Trondheim, 1769-2011
		1601 Trondheim
1769	Folkemengde	11315
1801	Folkemengde	13681
1815	Folkemengde	14374
1825	Folkemengde	17456
1835	Folkemengde	19163
1845	Folkemengde	21755
1855	Folkemengde	23531
1865	Folkemengde	27748
1875	Folkemengde	31730
1890	Folkemengde	37102
1900	Folkemengde	47176
1910	Folkemengde	57008
1920	Folkemengde	71342
1930	Folkemengde	77222
1946	Folkemengde	88171
1950	Folkemengde	92114
1960	Folkemengde	105194
1970	Folkemengde	127328
1980	Folkemengde	134854
1990	Folkemengde	137846
2001	Folkemengde	151198
2011	Folkemengde	176133
Data taken from: Folke- og boligtellingen 2001 Trondheim (Statistisk Sentralbyrå, 2003).
